# Supplementary material for: Substrate identification of putative NCS1 and NCS2 nucleobase transporters in Pseudomonas aeruginosa
Source: mBio. 2024 Oct 30;15(12):e02434-24. doi: 10.1128/mbio.02434-24 (PMC11633122; doi:10.1128/mbio.02434-24)
Supplement: File S1 — Strains used in the study. [file mbio.02434-24-s0001.xlsx]

## Sheet: Strains
	Strain name	Additional information
1	Pseudomonas aeruginosa MPAO1	"WT"
2	WT+pPSV37	contains empty pPSV37 as a control
3	ΔPA0166
4	ΔPA0352
5	ΔPA0438
6	ΔPA0443
7	ΔPA0476
8	ΔPA1419
9	ΔPA1507
10	ΔPA1519
11	ΔPA2073
12	ΔPA2938
13	ΔPA4647
14	ΔPA4719
15	ΔPA5099
16	Δ13	ΔPA1519ΔPA4719ΔPA1419ΔPA0476ΔPA5099ΔPA2073ΔPA4647ΔPA0166ΔPA0352ΔPA2938ΔPA1507ΔPA0438ΔPA0443
17	Δ13+pPSV37	contains empty pPSV37 as a control
18	Δ13+PA0166	contains pPSV37-PA0166
19	Δ13+PA0352	contains pPSV37-PA0352
20	Δ13+PA0438	contains pPSV37-PA0438
21	Δ13+PA0443	contains pPSV37-PA0443
22	Δ13+PA0476	contains pPSV37-PA0476
23	Δ13+PA1419	contains pPSV37-PA1419
24	Δ13+PA1507	contains pPSV37-PA1507
25	Δ13+PA1519	contains pPSV37-PA1519
26	Δ13+PA2073	contains pPSV37-PA2073
27	Δ13+PA2938	contains pPSV37-PA2938
28	Δ13+PA4647	contains pPSV37-PA4647
29	Δ13+PA4719	contains pPSV37-PA4719
30	Δ13+PA5099	contains pPSV37-PA5099
31	ΔPA4719ΔPA0166
32	ΔPA4719ΔPA0166ΔPA1519
33	ΔPA4719ΔPA0166ΔPA2938
34	ΔPA4719ΔPA0166ΔPA1519ΔPA0352
35	ΔPA4719ΔPA0166ΔPA2938ΔPA0352
36	ΔPA4719ΔPA0166ΔPA1519ΔPA2938
37	ΔPA4719ΔPA0166ΔPA1519ΔPA2938ΔPA0352
38	ΔPA0166ΔPA1507
39	ΔPA0166ΔPA1507ΔPA2938
40	ΔPA0166ΔPA1507ΔPA2938ΔPA0352
41	ΔPA0438ΔPA0443
42	ΔPA4647ΔPA0438
43	ΔPA4647ΔPA0443
44	ΔPA4647ΔPA0443ΔPA0438
45	Escherichia coli S17-1 pEXG2-PA0166	used to conjugate deletion construct for PA0166 into P. aeruginosa
46	Escherichia coli S17-1 pEXG2-PA0352	used to conjugate deletion construct for PA0352 into P. aeruginosa
47	Escherichia coli S17-1 pEXG2-PA0438	used to conjugate deletion construct for PA0438 into P. aeruginosa
48	Escherichia coli S17-1 pEXG2-PA0443	used to conjugate deletion construct for PA0443 into P. aeruginosa
49	Escherichia coli S17-1 pEXG2-PA0476	used to conjugate deletion construct for PA0476 into P. aeruginosa
50	Escherichia coli S17-1 pEXG2-PA1419	used to conjugate deletion construct for PA1419 into P. aeruginosa
51	Escherichia coli S17-1 pEXG2-PA1507	used to conjugate deletion construct for PA1507 into P. aeruginosa
52	Escherichia coli S17-1 pEXG2-PA1519	used to conjugate deletion construct for PA1519 into P. aeruginosa
53	Escherichia coli S17-1 pEXG2-PA2073	used to conjugate deletion construct for PA2073 into P. aeruginosa
54	Escherichia coli S17-1 pEXG2-PA2938	used to conjugate deletion construct for PA2938 into P. aeruginosa
55	Escherichia coli S17-1 pEXG2-PA4647	used to conjugate deletion construct for PA4647 into P. aeruginosa
56	Escherichia coli S17-1 pEXG2-PA4719	used to conjugate deletion construct for PA4719 into P. aeruginosa
57	Escherichia coli S17-1 pEXG2-PA5099	used to conjugate deletion construct for PA5099 into P. aeruginosa
