# Supplementary material for: Substrate identification of putative NCS1 and NCS2 nucleobase transporters in Pseudomonas aeruginosa
Source: mBio. 2024 Oct 30;15(12):e02434-24. doi: 10.1128/mbio.02434-24 (PMC11633122; doi:10.1128/mbio.02434-24)
Supplement: File S2 — Primers used in the study. [file mbio.02434-24-s0002.xlsx]

## Sheet: Primers
	Primer name	Sequence	Tm	Purpose
1	PA0166 – 5S	ACTTCACCACCGACCAGAAC	57.2	Extra primer optionally used for sequencing
2	PA0166 – 5	GGCAAGAACACCTACTACGGCGAG	61.3	Used to amplify region surrounding gene to determine whether gene was deleted
3	PA0166 – 3	CGGCTCTTGCGGATTTCCTCG	60.8	Used to amplify region surrounding gene to determine whether gene was deleted
4	PA0166 – 5-1	GCATAAATGTAAAGCAGCTTCGACCTGGCGATCCC	61	Used to generate region upstream of gene of deletion construct
5	PA0166 – 5-2	AACTCGAGCCGCAAGCATGCTGAAGGGGCGTTGGTCTTCGCTATG	60.7	Used to generate region upstream of gene of deletion construct
6	PA0166 – 3-1	TTCAGCATGCTTGCGGCTCGAGTTCGCAAGCCGCTGGGTTG	60.7	Used to generate region downstream of gene of deletion construct
7	PA0166 – 3-2	CTAGAGTCGACCTGCAGACGAAGTCCTGCCTGGACATGC	60.7	Used to generate region downstream of gene of deletion construct
8	PA0352 –3S	ATGGATCAACTGGTCGCAGC	57.9	Extra primer optionally used for sequencing
9	PA0352 – 5	CGACGGCTGCGTGGTGAAG	61.7	Used to amplify region surrounding gene to determine whether gene was deleted
10	PA0352 – 3	GACGCCGACGAACTGATGCTGATC	61.8	Used to amplify region surrounding gene to determine whether gene was deleted
11	PA0352 – 5-1	GCATAAATGTAAAGCAGGTGAAAGGCATCCTCGGCG	61.2	Used to generate region upstream of gene of deletion construct
12	PA0352 – 5-2	AACTCGAGCCGCAAGCATGCTGAACAGGGAACTCATGGTGGCGG	60.9	Used to generate region upstream of gene of deletion construct
13	PA0352 – 3-1	TTCAGCATGCTTGCGGCTCGAGTTCAGAAGGCCGGACACTGATAGGG	61.2	Used to generate region downstream of gene of deletion construct
14	PA0352 – 3-2	CTAGAGTCGACCTGCAGAGCCTGGCGTCGAGCATCGAAC	61	Used to generate region downstream of gene of deletion construct
15	PA0438 –5S	CTGTGCCAGATCACCTGTCC	57.9	Extra primer optionally used for sequencing
16	PA0438 – 5	CACCCACGGCGGCTACTG	61.6	Used to amplify region surrounding gene to determine whether gene was deleted
17	PA0438 – 3	CCGAAGCAGGTGTTGATCCCG	60.6	Used to amplify region surrounding gene to determine whether gene was deleted
18	PA0438 – 5-1	GCATAAATGTAAAGCACATCGGCGGTATCGGCAGTTG	60.8	Used to generate region upstream of gene of deletion construct
19	PA0438 – 5-2	AACTCGAGCCGCAAGCATGCTGAAGCTGTCTGCGGACATGCG	59.7	Used to generate region upstream of gene of deletion construct
20	PA0438 – 3-1	TTCAGCATGCTTGCGGCTCGAGTTCTGAGCCGCAGCCCGAA	61.3	Used to generate region downstream of gene of deletion construct
21	PA0438 – 3-2	CTAGAGTCGACCTGCAGACATCGCCGTGGTGTGGCT	61.2	Used to generate region downstream of gene of deletion construct
22	PA0443 – 5	GCTGAAGAAGTCCTCGCTGGC	60.6	Used to amplify region surrounding gene to determine whether gene was deleted
23	PA0443 – 3	GCGGAAGTCCAGGGTCATCTTC	59.8	Used to amplify region surrounding gene to determine whether gene was deleted
24	PA0443 – 5-1	GCATAAATGTAAAGCAACGGATCAACAGGGACATGCCGTCT	59.3	Used to generate region upstream of gene of deletion construct
25	PA0443 – 5-2	AACTCGAGCCGCAAGCATGCTGAAGCTCTGTTGCATGGGCCTCTC	60.8	Used to generate region upstream of gene of deletion construct
26	PA0443 – 3-1	TTCAGCATGCTTGCGGCTCGAGTTGCCAAACCGCTGCCCTG	60.6	Used to generate region downstream of gene of deletion construct
27	PA0443 – 3-2	CTAGAGTCGACCTGCAGACACCACGCCGATGGTCTTCTC	60.3	Used to generate region downstream of gene of deletion construct
28	PA0476 –5S	GACAGCTTTTTCCCAAGCGG	57.1	Extra primer optionally used for sequencing
29	PA0476 – 5	CGCACCTTCGTCTTCGCCG	61.6	Used to amplify region surrounding gene to determine whether gene was deleted
30	PA0476 – 3	GCTCGGTCCTTTCTTCTGCCG	60.5	Used to amplify region surrounding gene to determine whether gene was deleted
31	PA0476 – 5-1	GCATAAATGTAAAGCAGATTTCGCCCTCGGCTACGAC	60.1	Used to generate region upstream of gene of deletion construct
32	PA0476 – 5-2	AACTCGAGCCGCAAGCATGCTGAAGGTGCTGGACATGGCGGTC	61.6	Used to generate region upstream of gene of deletion construct
33	PA0476 – 3-1	TTCAGCATGCTTGCGGCTCGAGTTGCGGTGGACAGCGTGC	60.6	Used to generate region downstream of gene of deletion construct
34	PA0476 – 3-2	CTAGAGTCGACCTGCAGAGGCGACTGGCTGGAGGTG	61.4	Used to generate region downstream of gene of deletion construct
35	PA1419 –5S	GGAACGGGAAACCATCCTGT	57.4	Extra primer optionally used for sequencing
36	PA1419 – 5	GGATTGCGACCGTGTTGTGC	59.7	Used to amplify region surrounding gene to determine whether gene was deleted
37	PA1419 – 3	GATCAGGAAGTAGGTGACGATGGTGTC	60.1	Used to amplify region surrounding gene to determine whether gene was deleted
38	PA1419 – 5-1	GCATAAATGTAAAGCACACAAGTCGCTGGAGCCG	59.1	Used to generate region upstream of gene of deletion construct
39	PA1419 – 5-2	AACTCGAGCCGCAAGCATGCTGAATGCGTGTTGGTTATTGTTGTTATCCATGAC	59.4	Used to generate region upstream of gene of deletion construct
40	PA1419 – 3-1	TTCAGCATGCTTGCGGCTCGAGTTGCGATAGCCACCGCCTGAG	61	Used to generate region downstream of gene of deletion construct
41	PA1419 – 3-2	CTAGAGTCGACCTGCAGACGGCATCAGCAGGAACACCAG	60.9	Used to generate region downstream of gene of deletion construct
42	PA1507 –5S	GCAGCTCTGGAAAGCCTGTA	57.4	Extra primer optionally used for sequencing
43	PA1507 – 5	GGTGATTGAGGCGTTCGGC	59.3	Used to amplify region surrounding gene to determine whether gene was deleted
44	PA1507 – 3	CGGTATTACCAGATCGGCGACG	59.6	Used to amplify region surrounding gene to determine whether gene was deleted
45	PA1507 – 5-1	GCATAAATGTAAAGCACAGCTTGTGGTGCCAGCC	59.9	Used to generate region upstream of gene of deletion construct
46	PA1507 – 5-2	AACTCGAGCCGCAAGCATGCTGAAGCGATCAGTTACCACGGACATGC	60.3	Used to generate region upstream of gene of deletion construct
47	PA1507 – 3-1	TTCAGCATGCTTGCGGCTCGAGTTCCCAAGCACTCCTGACTCCC	60.1	Used to generate region downstream of gene of deletion construct
48	PA1507 – 3-2	CTAGAGTCGACCTGCAGACAGGAGCAGGTCCAGGTGC	60.9	Used to generate region downstream of gene of deletion construct
49	PA1519 –5S	GTGGCGAAACACCCTCAAAC	57	Extra primer optionally used for sequencing
50	PA1519 – 5	GAGGATCTCGTTGTGCTCGTCG	59.6	Used to amplify region surrounding gene to determine whether gene was deleted
51	PA1519 – 3	GCTTGCCGATCCCTGCCA	60.5	Used to amplify region surrounding gene to determine whether gene was deleted
52	PA1519 – 5-1	GCATAAATGTAAAGCACGGCGGTGGCGTTGTC	60.6	Used to generate region upstream of gene of deletion construct
53	PA1519 – 5-2	AACTCGAGCCGCAAGCATGCTGAAGGTGCTTTCCACAGCAGGTACTC	60	Used to generate region upstream of gene of deletion construct
54	PA1519 – 3-1	TTCAGCATGCTTGCGGCTCGAGTTGCCAAGTTCATCTTCCTCTGACCC	59.5	Used to generate region downstream of gene of deletion construct
55	PA1519 – 3-2	CTAGAGTCGACCTGCAGAGAACGAAGGCAAGAGGAGGAGTG	59.5	Used to generate region downstream of gene of deletion construct
56	PA2073 – 5	CGAGTTCGAGTTGTACTACCAGCCG	60.7	Used to amplify region surrounding gene to determine whether gene was deleted
57	PA2073 – 3	CTGCACGCCATCAGTCATACCG	60.3	Used to amplify region surrounding gene to determine whether gene was deleted
58	PA2073 – 5-1	GCATAAATGTAAAGCAGGTGATGGTCTCGGTGAACGTG	60	Used to generate region upstream of gene of deletion construct
59	PA2073 – 5-2	AACTCGAGCCGCAAGCATGCTGAAGTTATTGCTCATGCGGCTTCCTCG	60.4	Used to generate region upstream of gene of deletion construct
60	PA2073 – 3-1	TTCAGCATGCTTGCGGCTCGAGTTGAACGACGGCTCGCCAC	59.6	Used to generate region downstream of gene of deletion construct
61	PA2073 – 3-2	CTAGAGTCGACCTGCAGAGCACTGATGCGTTTCTCGTCGG	60.8	Used to generate region downstream of gene of deletion construct
62	PA2938 –5S	AGCAGGAAGGAAACCGTCTG	57.3	Extra primer optionally used for sequencing
63	PA2938 – 5	GGTTGCCGTCGTTGAGACTGG	60.7	Used to amplify region surrounding gene to determine whether gene was deleted
64	PA2938 – 3	GCTGCTGGTCCCTCGGATC	60.6	Used to amplify region surrounding gene to determine whether gene was deleted
65	PA2938 – 5-1	GCATAAATGTAAAGCACCAGCAACGGCGATTTGCAGAT	60.9	Used to generate region upstream of gene of deletion construct
66	PA2938 – 5-2	AACTCGAGCCGCAAGCATGCTGAACAGGCCGTAGGCCATGTTGG	61.1	Used to generate region upstream of gene of deletion construct
67	PA2938 – 3-1	TTCAGCATGCTTGCGGCTCGAGTTAGCGAAACCGCTGAAGCCG	61.3	Used to generate region downstream of gene of deletion construct
68	PA2938 – 3-2	CTAGAGTCGACCTGCAGACGCACCTGTCGCTGTATGCC	61.3	Used to generate region downstream of gene of deletion construct
69	PA4647 –5S	ACTCGAAGTTCATGGCTGGC	57.8	Extra primer optionally used for sequencing
70	PA4647 – 5	GCCGTTCATCACGCAGAAGACC	60.7	Used to amplify region surrounding gene to determine whether gene was deleted
71	PA4647 – 3	CAGCAGGGTGTCGGTGTAGG	60.1	Used to amplify region surrounding gene to determine whether gene was deleted
72	PA4647 – 5-1	GCATAAATGTAAAGCAGAGATCGACGGACATGGTGCTTC	59.7	Used to generate region upstream of gene of deletion construct
73	PA4647 – 5-2	AACTCGAGCCGCAAGCATGCTGAACTCCTGGAAGGCATCGCCC	61	Used to generate region upstream of gene of deletion construct
74	PA4647 – 3-1	TTCAGCATGCTTGCGGCTCGAGTTCACAAGGATTCACACTGAAAACAACGGAC	59.9	Used to generate region downstream of gene of deletion construct
75	PA4647 – 3-2	CTAGAGTCGACCTGCAGACGATGGTGCTGCTGGTGG	59.3	Used to generate region downstream of gene of deletion construct
76	PA4719 –5S	ATTTTCGGGACTCAGCCGTC	57.5	Extra primer optionally used for sequencing
77	PA4719 – 5	CGTTGCGGATCGGCTCG	59.6	Used to amplify region surrounding gene to determine whether gene was deleted
78	PA4719 – 3	GCACCAGGCTGACGTTGTC	59.2	Used to amplify region surrounding gene to determine whether gene was deleted
79	PA4719 – 5-1	GCATAAATGTAAAGCAGTTCTGGTCGTACAGGACCTCG	60.8	Used to generate region upstream of gene of deletion construct
80	PA4719 – 5-2	AACTCGAGCCGCAAGCATGCTGAATAGTTGAAACAGCTTTTCCAGCATGTTGG	59.7	Used to generate region upstream of gene of deletion construct
81	PA4719 – 3-1	TTCAGCATGCTTGCGGCTCGAGTTCTGTTCGTGATCAAGCTGGGCTTC	60.2	Used to generate region downstream of gene of deletion construct
82	PA4719 – 3-2	CTAGAGTCGACCTGCAGAGAAGTTGCCGTTGCCGCAG	60.2	Used to generate region downstream of gene of deletion construct
83	PA5099 –3S	GATGTTCTCGACACAGGCGA	57.1	Extra primer optionally used for sequencing
84	PA5099 – 5	TGGCGTTCCAGCAGCAGG	61.3	Used to amplify region surrounding gene to determine whether gene was deleted
85	PA5099 – 3	GCAGCGAATAGGGGTCCTGG	60.4	Used to amplify region surrounding gene to determine whether gene was deleted
86	PA5099 – 5-1	GCATAAATGTAAAGCACTACATCCGCCCGCTGTTCTG	60.4	Used to generate region upstream of gene of deletion construct
87	PA5099 – 5-2	AACTCGAGCCGCAAGCATGCTGAAGCTGCCCTGGGTCATGCT	61.1	Used to generate region upstream of gene of deletion construct
88	PA5099 – 3-1	TTCAGCATGCTTGCGGCTCGAGTTGCCTGAGACGAATTTCCAGGGC	60.5	Used to generate region downstream of gene of deletion construct
89	PA5099 – 3-2	CTAGAGTCGACCTGCAGAGTAGGCGGTGGACACCTGG	60.5	Used to generate region downstream of gene of deletion construct
90	pEXG2-F	GCTAACCAGTAAGGCAACCCC	58.1	Used to detect presence of pEXG2 and to sequence insert in deletion construct
91	pEXG2-R	AATAGTGAACGGCAGGTAAGC	55.1	Used to detect presence of pEXG2 and to sequence insert in deletion construct
92	pPSV37-F	GCGATCAAAAAACCCCTCAA	53.7	Used to detect presence of pPSV37 and to sequence insert in expression construct
93	pPSV37-R	CAGGAAACAGCTATGACCAT	52.2	Used to detect presence of pPSV37 and to sequence insert in expression construct
94	PA0166-F	cgacctgcaggcatgcaATGCATAGCGAAGACCAACGCCC	62	Used to amplify transporter from P. aeruginosa genome to insert into expression construct
95	PA0166-R	ccaaggggttatgctaaTCAACCCAGCGGCTTGCG	61.8	Used to amplify transporter from P. aeruginosa genome to insert into expression construct
96	PA0352-F	cgacctgcaggcatgcaATGAGTTCCCTGCAAAGCCCG	60.3	Used to amplify transporter from P. aeruginosa genome to insert into expression construct
97	PA0352-R	ccaaggggttatgctaaTCAGTGTCCGGCCTTCTGG	59.6	Used to amplify transporter from P. aeruginosa genome to insert into expression construct
98	PA0438-F	cgacctgcaggcatgcaATGTCCGCAGACAGCAACTACAGC	61.4	Used to amplify transporter from P. aeruginosa genome to insert into expression construct
99	PA0438-R	ccaaggggttatgctaaTCAATCAGCATGGAGGACCTCTTCTGG	61.7	Used to amplify transporter from P. aeruginosa genome to insert into expression construct
100	PA0443-F	cgacctgcaggcatgcaATGCAACAGAGCAGATCGGAAGTGAC	59.4	Used to amplify transporter from P. aeruginosa genome to insert into expression construct
101	PA0443-R	ccaaggggttatgctaaTCAGGGCAGCGGTTTGGC	61.7	Used to amplify transporter from P. aeruginosa genome to insert into expression construct
102	PA0476-F	cgacctgcaggcatgcaATGTCCAGCACCCCGAAGC	60.6	Used to amplify transporter from P. aeruginosa genome to insert into expression construct
103	PA0476-R	ccaaggggttatgctaaTCAGTGCTGCACGCTGTCC	60.8	Used to amplify transporter from P. aeruginosa genome to insert into expression construct
104	PA1419-F	cgacctgcaggcatgcaATGGATAACAACAATAACCAACACGCAATCAC	59.6	Used to amplify transporter from P. aeruginosa genome to insert into expression construct
105	PA1419-R	ccaaggggttatgctaaTCAGGCGGTGGCTATCGC	60.5	Used to amplify transporter from P. aeruginosa genome to insert into expression construct
106	PA1507-F	cgacctgcaggcatgcaATGTCCGTGGTAACTGATCGCCG	61.2	Used to amplify transporter from P. aeruginosa genome to insert into expression construct
107	PA1507-R	ccaaggggttatgctaaTCAGGAGTGCTTGGGCGC	61	Used to amplify transporter from P. aeruginosa genome to insert into expression construct
108	PA1519-F	cgacctgcaggcatgcaGTGGAAAGCACCAAACAAGAAGAACAAGG	60.2	Used to amplify transporter from P. aeruginosa genome to insert into expression construct
109	PA1519-R	ccaaggggttatgctaaTCAGAGGAAGATGAACTTGGCGACG	60.5	Used to amplify transporter from P. aeruginosa genome to insert into expression construct
110	PA2073-F	cgacctgcaggcatgcaATGAGCAATAACAACGAGGCGTCACGC	63.1	Used to amplify transporter from P. aeruginosa genome to insert into expression construct
111	PA2073-R	ccaaggggttatgctaaTCAGGCGCCCCCCTCTTC	63.8	Used to amplify transporter from P. aeruginosa genome to insert into expression construct
112	PA2938-F	cgacctgcaggcatgcaATGGCCTACGGCCTGCAACATGTG	64	Used to amplify transporter from P. aeruginosa genome to insert into expression construct
113	PA2938-R	ccaaggggttatgctaaTCAGGCGCTGCCGGCTTC	64.1	Used to amplify transporter from P. aeruginosa genome to insert into expression construct
114	PA4647-F	cgacctgcaggcatgcaATGGGCGATGCCTTCCAGG	60.5	Used to amplify transporter from P. aeruginosa genome to insert into expression construct
115	PA4647-R	ccaaggggttatgctaaTCAGTGTGAATCCTTGTGTTGTTCGTCG	60.7	Used to amplify transporter from P. aeruginosa genome to insert into expression construct
116	PA4719-F	cgacctgcaggcatgcaATGCTGGAAAAGCTGTTTCAACTAAAGGC	59.9	Used to amplify transporter from P. aeruginosa genome to insert into expression construct
117	PA4719-R	ccaaggggttatgctaaTCATGCGTTGAAGAAGCCCAGC	60.4	Used to amplify transporter from P. aeruginosa genome to insert into expression construct
118	PA5099-F	cgacctgcaggcatgcaATGACCCAGGGCAGCGACAGCAAG	65.7	Used to amplify transporter from P. aeruginosa genome to insert into expression construct
119	PA5099-R	ccaaggggttatgctaaTCAGGCCCCGTGCGCG	65.3	Used to amplify transporter from P. aeruginosa genome to insert into expression construct
