# Supplementary material for: Substrate identification of putative NCS1 and NCS2 nucleobase transporters in Pseudomonas aeruginosa
Source: mBio. 2024 Oct 30;15(12):e02434-24. doi: 10.1128/mbio.02434-24 (PMC11633122; doi:10.1128/mbio.02434-24)
Supplement: File S3 — Plasmids used in the study. [file mbio.02434-24-s0003.xlsx]

## Sheet: Plasmids
	Plasmid name	Notes
	pEXG2	Empty vector used to knock out genes
	pEXG2-PA0166	Vector used to knock out PA0166
	pEXG2-PA0352	Vector used to knock out PA0352
	pEXG2-PA0438	Vector used to knock out PA0438
	pEXG2-PA0443	Vector used to knock out PA0443
	pEXG2-PA0476	Vector used to knock out PA0476
	pEXG2-PA1419	Vector used to knock out PA1419
	pEXG2-PA1507	Vector used to knock out PA1507
	pEXG2-PA1519	Vector used to knock out PA1519
	pEXG2-PA2073	Vector used to knock out PA2073
	pEXG2-PA2938	Vector used to knock out PA2938
	pEXG2-PA4647	Vector used to knock out PA4647
	pEXG2-PA4719	Vector used to knock out PA4719
	pEXG2-PA5099	Vector used to knock out PA5099
	pPSV37	Empty vector used to express genes and used as a control in expression growth experiments
	pPSV37-PA0166	Vector used to express PA0166
	pPSV37-PA0352	Vector used to express PA0352
	pPSV37-PA0438	Vector used to express PA0438
	pPSV37-PA0443	Vector used to express PA0443
	pPSV37-PA0476	Vector used to express PA0476
	pPSV37-PA1419	Vector used to express PA1419
	pPSV37-PA1507	Vector used to express PA1507
	pPSV37-PA1519	Vector used to express PA1519
	pPSV37-PA2073	Vector used to express PA2073
	pPSV37-PA2938	Vector used to express PA2938
	pPSV37-PA4647	Vector used to express PA4647
	pPSV37-PA4719	Vector used to express PA4719
	pPSV37-PA5099	Vector used to express PA5099
